# Supplementary material for: Transcriptomic and Functional Studies of the RGS Protein Rax1 in Aspergillus fumigatus
Source: Pathogens. 2019 Dec 31;9(1):36. doi: 10.3390/pathogens9010036 (PMC7168642; doi:10.3390/pathogens9010036)
Supplement: Supplementary file 1 [file pathogens-09-00036-s001.zip]

Archive with 4 entries (3 files):
- New folder/
- New folder/Table S1.pdf
- New folder/Table S2.pdf
- New folder/Table S3.pdf
